# Supplementary material for: Identifying Neuropeptide and G Protein-Coupled Receptors of Juvenile Oriental River Prawn (Macrobrachium nipponense) in Response to Salinity Acclimation
Source: Front Endocrinol (Lausanne). 2020 Sep 8;11:623. doi: 10.3389/fendo.2020.00623 (PMC7506046; doi:10.3389/fendo.2020.00623)
Supplement: Supplementary Material 1 — Comparative list of neuropeptides detected in previous studies. [file Table_1.XLSX]

## Sheet: Sheet1
ID	Unigene_ID	sequence
ITP_1	TRINITY_DN119607_c0_g1	MFLSQSLRHLSSCGRLMLMLSLILICQDTAASFIRIRPNTFKEFQSIKCHGKFDKEQYAALTRLCDDCNNLFRDPEVLIGCKADCFRNSFFPQCVSMLLMDHMEPDLFKMIDNVSGNSPNV
ITP_2	TRINITY_DN126042_c0_g1	HIMRASSFLRRGNSEPDNIIGRLYSAAGRNTSNLEQPLVIQRPTHEVYAAHEDQNFSMVYGRVGNDVTGLISMLLSPVYILFVFCPLGYLSHKFHWGDMYTFWLNFIALVPLAGLLGAFTEELAVHTGDLVGGLVNATFGNAVEMIITVQTLKAGLVDVVQGTLLGSILSNLLLVLGMAFFAGGMYNYVQKFNAAGATCSTSLLMLASFAFIIPTVAQTAAITPHDILSISRLTALLIAMTYCLFLFFQLYTHLALFKDAARGDDDEQEDPEVANVSFVTSLVGLFLTTVLVSFQSDYLVGSIEGVSATSGMSKSFIGVIILPIVGNAAEHATAVTVAIKDKPDLTMGVAVGSSTQIAMFMVPFAVLTGWVMGIPMTLAFPQLYAVVMAFSTLIVIGVV…
NPF_1	TRINITY_DN130263_c0_g15	NVKCKQRRRLAGEDKWAARMMIGSKPSLAVADWMKICGGVVATSQSSGDVREFTSCVPKSPSVSRWLPSEHHQEERHTRCVFRIWVVTPGSNICRAPAGT
NPF_2	TRINITY_DN130263_c0_g2	TRVPTPTNRSNLSPPVSPAPRLLDTCRPVRFLKAEAMNQRVGQMWAAILVGVIVISVLQMDGVEGKPDPTQLAAMADALKYLQELDKYYSQVSRPRFGKRSEYAVPPGDVLMEASERLMETLARRR
ACP_2	TRINITY_DN130614_c0_g1	SRSPDEQHYDEAFTGPLELTLLPANLTSTDARSDLTPGRGLLNLRPRHGTDYLLQVVGATGQEVIFSRRVSFGPGGNWRFVPGGEIGRAVSSCELRYQADGRDFGATQ
sNPF_1	TRINITY_DN139816_c0_g1	MGVAVLKWCAGALFCCLILAQVASSVPAPPDYDALSDMYDLLSHGVERRGGPPSMRLRFGKRGGTVRSWQQVSQRSEPSLRLRYGKRTIDEAEPLLDHELVRKDRTPALRLRFGKRTSDYLQDDAYDTDFVRQDRAPALRLRFGKRDISYGQDEEATAASHEQ
NPF_4	TRINITY_DN150717_c0_g1	MPSAEEGGGATPSPQGPDDAPETTYYYYNDYNDSACWNGTRPLDESCYDIPTFRHSIPVTVLYCVAYVVVSVMGVVGNSFVVAVVLRAPRMRTVTNVFIANLAVADLLVNIVVLPTTLIGHTLNAWVLGLFVCKTVTYLQGVSVSASINTLVAISVDRALAICYPMKCQITSRTCRRIIVVIWVFSLTITLPWAIFFKLEPIPNTDLKICTEKWPDEEGGNLYFVLANLVMCYLLPLTVISICYILIWQKVWCRKLPGERQDEGVAMMIHRSKIKVIKMLLVVVVLFTLSWLPLYVIFARLKFGSQPTEMEYQVIHILAPIAQWLGASNSCINPVLYAFFNDKFRSGFKAILISRSCCSPLRLDTSNKGPSSGRTTNLTSLESKVSSDFCSTSSGSMEP…
NPF_5	TRINITY_DN152985_c0_g1	MHTFDYHLPLAGSEGAPPAEPSVPASAPSSSSSSVPAPSTHYHGSLDPFLLSFDSEALNDLMAFVEDENYTLFAHNLSHIFNVTGGLNVDLLHKFERNRRVGDAAYYTLILAYSVLIVLGASGNSLVVLAVIRKPAMRTARNVFIINLAISDLLLCLVTMPLTLMELLSQYWPLGDTPFTCKLVGTLQATSIFVSTISITAIALDRYHVIVYPTKKSLQKVGAVATLLAIWVMSFILALPNFIWRTLEIHQVNLPGIEVVGFCFEQWPTLHGRAYYSIFVIVVQYCLPILTVSVAYARICNKLKYRMSNASTRSARSKKEDLRMKKTNTLLISIALIFCLSWLPLNLYNVIVDLHNPFGEDTESMLVAYSVCHMAGMSSACSNPLLYGWLNDNFRKEFL…
CHH_1	TRINITY_DN155552_c1_g1	AGGARETKREAGLPSRRTSLLHYTSAMRTYRGRERMWAAASSTGIALRAALLLGVFMGVIYANPGRPDSMSFSDVLSLLEEQTQVGGSGNRDASVDYLRHSGNVIVSCKSRGLCNCYSKALRRSFCCDCLNGPCFPADARANTPQGEVRMADLNVGDMVLAGTENGEPVWSPLVAWLDRRPEEEAQYLSISTEGGPQLTLSSSHLLFTSNDNQLLPRFSGELSENERLLMLSEKFQLSTNTPKHQAKKVMVTNITNIMPVLKQGAYVPLTQTGTIFVNGILASCYASVTHDIAHVALAPVRWFPSWMTEDGQYEGTMPYVRLMKWFARRFLPTRYLAPKDSSVVVEPLVEEKALLSCPPYLDLVNNAFHTFITSV
RPCH_2	TRINITY_DN164549_c0_g1	KRKKVKTFYTFTLSQAATGELTSRRGERETQLLTLRTHPSTAHQRHTSIYFPLASQTHSQTFVKMVRTGVSLVFAVLLLVSCVSAQLNFSPGWGKRTAPAAGVGAGSEGSQLHSASVLGLSGSTVARGDNCASMQISTVMHIYRLIKKEASRLVQCQDEEYLA
NPF_6	TRINITY_DN165043_c0_g1	MLRSFLESWNSSVQTMVSTTVNGSPEVAPSVTVGFDDDSLEYQDASFDFLTLTNLDSNFTNFAKNFSWLLNASDSLNIELINKFQRNRRVNDVAYYCLIVAYSLLIILGATGNSLVVVAVIRKPTMRTARNVFIINLAISDLLLCMVTMPLTLVEILSQYWPLGDHPFLCKLVGTLQATSTFVSTISITAIALDRYQVIVYPTKQSLKTVGAVLTLLLIWVVSFILALPLFLWRTLTHHVINLPNLYSVNFCFEEWPTTHGGGYYSVFVIIVQYCLPIVTVSVSYAMICRKLKGRMATTSVRNSKKVERDDRRMKKTNTLLIAIALIFCLSWLPLNLYNVIVDFYNPFENTENMLVVYAVCHMMGMSSACSNPLMYGWLNENFRKEFLELFGILCSSYR…
CCAP_1	TRINITY_DN165409_c0_g2	PGCGNWNALFFYCDTRSYSTRSMSHPPLEMPSSIFQDVETGMLFFSTVTQEVIPLDQCPTHRWKCLLQSSRMWKLECPFFYCDTRSYSTRSMSHPALEMPSSVFQPLGTGMPLYSRKSEASLYMSR
CCAP_2	TRINITY_DN166452_c0_g1	FQEVGNSVSTVRIVEEETSILRTTQTTRMINQSFNVRNSLLAAVLLLIVIAMQTTASPVAKRDIGGLLEGKDKRPFCNAFTGCGKKRSDASVEALASGTELDDLAKHVLAEAKLWEQLQNKMDVMRSLAARMDEQRPLYRRKRSPAAAAAAAPEPRQQLAASSQQQQPKAQ
sNPF_2	TRINITY_DN168944_c0_g1	MAEDAAEDPLAYEGVEGREGHGQDAQEDVGQGQVSDEVVSNRMHVLTTDDDVADEAVSEDPQQEDREVLDVEDRLRDGIGQDVAVGFVSGDVVVGVRRRGAVIPRGEDGGGIGERGVLEGPIEGLLLLPGLLHGHVGLVRRHHHRHFYSLLSVHPSSYPSL
CHH_3	TRINITY_DN170451_c0_g1	MGFFTKISLFFVNFIVLVLGLAIVITAAIFMSNGNDFGFMFAGDTFSLPIFSMSIGIAMLVLCFIGCCGAIKENMLIVKVYGGLLCVLVIAQLVVGILIMVNASVPVEHIQTEMDDTFSQYGVDHPEIKENIDSFQSEAGCCGVRDYNDWALYPFGQANNDSVPDSCCQEDYYEVGCGLNVLSKEGYEDHIFDKGCSYVVTAVLIEVGMLLGILCIIFVIIQLVSICCVCGLAQQPKSYHTRRVVTVKTVLSYK
ACP_3	TRINITY_DN170800_c0_g1	QSAPVHLTSNTTCYRRKKTSFSPNLLLEVEANILPPSQMQGLTLFLAVACLTLGPAVAQITFSRSWVPQGKRSSGPPSASSPGAAGLLGQSEIGDACQEARMSVLSQVANYVTRLMEETALLPSDEASLAYHLRQAQISRRRRMA
CHH_4	TRINITY_DN172342_c2_g1	LEAGKQTPPVGQTTSVFLKIDPLHLDNISIMVGRSLTFSAAATFVLVLCLGCASSAPSSPSSSSSSSPALLRNLANGRTVTKRHFGSSCQGFQFSKALYKKVDEVCDECTNLYRKPYIKEACRTDCFVNDVFEKCLEVLMLDAEEFLIIRSAIADY
GIH_1	TRINITY_DN173979_c0_g1	MASRLNKAFTLQKLTYVAITMAVFGILLVDQTSARFLDDECRGVMGNRDLYEYVVRICDDCENIFRKSNVGPKCKKNCFYNMDFMWCVHATERTDELEHLNRAMSIIRVGRK
CHH_5	TRINITY_DN174512_c0_g1	MTTGGNSSVEDLLPVHLDDSGDVGELLLHLKVPDAFSEDHVPVAFPPAVDGDVGPPVEVVTVVANPLQLDVALPVEDALARLVEDASLGGVVVSQGRQEEVRGRLEIRRGEDLLHFREFVVGGEGRGLVGDGGCGRDDGYQHSGPRQAAANHRRCFDQVAIEKQNSPAGQGFQSQEKKEKKKKK
CHH_6	TRINITY_DN177677_c0_g1	MICNTLVWSLVLATIISDLGTTGTTSQVAAAGPPDVLLPGIETLFSSSYSSSSASTSPNSQPPPPPPPPPSSLLESLRGRSADKRAALDRSCKGVYDRGIFMMLDRVCEDCYNLYRKPYVGLECRKRCYRNVVFRQCLNDLLLKENFDSYADSIRTVGK
NPF_8	TRINITY_DN177780_c0_g1	MHLNANSSHEPVPPPEYESYGYDYESFNYSLCLNETLMLEECGPVPTFRHSLPITILYCVAYVLVSVMGVIGNSFVVAVVVRSPRMRSVTNVFIANLAVADLLVNIVVLPTTLIGNTLNAWVLGLFVCKAVSYLQGVSVSASINTLVAITLDRALAICYPMRCQITSRTCRVIIVVIWVFSLTITLPWAIVFKLEPIPETDLQVCTEKWPDDRSGDLYFVVANLVMCYLLPLTAISICYVLIWRKVWRRKLPGERQDEGVALMIHRSKIKVIKMLVVVVILFALSWLPLYVIFARHKLGVVPTETETSIIHVLAPIAQWLGASNSCINPILYAYFNMKFRSGFKAILVSRSCCSTLRIDNHNKSFVGHKSVNLASAESKASSEFSVYSSSSGSAETSRK…
PDH_3	TRINITY_DN181000_c0_g1	MAMMLQVLVRLILYADQAIVRGDSTGLGSSLSADRQGIDNTPILCEAFYILLEYGRSAMFMWMFIEGMYLNNLISVAFFQGPANYSAYYAIGWGIPVFMTASWAVVMALWKNVNCWWGYSFTSYYWILEGPRFTVIGANLLFLMNIMRILISKLREASSSEAQQIRPLRKSVRNALFLLPLLGITNAITMIPKPLERSAFEYGVWSYGTNLLTSFQGFVVACIYCFFNADVKRTLCYFWRLKVTLRSRKRRSELTSAFPDPDCLLGAGFGPKPPKLHFKARSRSSSKKTHHHHHNGHFHQGIHNNPHLGNLHGAHLLHHSSSGMPYQVNLPVTSL
CHH_7	TRINITY_DN181160_c0_g1	MICNIQVWSLLLAAVISVATTNQIRAVSGNVPSEVEMLLSPPSDPQPPSALETLGGHSAEKRAVFDMSCRGVYDWNIFMVLDRVCEDCYNLYRKPYVGVQCRNRCYRNNVFRQCLSDLQLKDNFDSYAASVRTVGK
CCAP_3	TRINITY_DN182789_c0_g1	MSLEVAKFAANHTYSDAPKPTSQSAAASEGHGHFGRANENAPILILEDAYVEANCSDFGDVASANNNSSSACGNFTSTSNVTNNTAVGGDSFYFYETEQFTVLWILFISIVVGNVAVIAALMLSKARKSRTNYFIMHLALADLSVGLISVLTDIVWKSTVSWYAGNLGCKAVRFAQVLVTYSSTYVLVALSIDRYDAITHPMNFSGSWRRAKRLVLAAWFLSAIFASPSLVLFMETFVEGVPQCWIDFSEAWQWKVYMTLVSLTVFVFPTVIITACYTIIVYTIWSKSKIMTVSTKAIHSKNGEKRSANNEDDSRRASSRGLIPKAKIKTVKMTFVIVFVFILCWSPYIVFDLLQVYGYIPQTQTNMAVATFIQSLAPLNSAANPIIYCLFSTHICRNL…
GIH_3	TRINITY_DN183649_c12_g13	MSTQKHLQGMVNLTAQGISAQRVLVTALVIISLFLVSGTSARYLDDECPGVMGNRDLYEKVVRVCDDCSNIFRMNDMGTRCRKDCFYNVDFLWCVYATERHGDVEQLNRWMSILRAGRK
CHH_8	TRINITY_DN185207_c0_g5	MQFFEGQYETPAIGIIILGAIILVVSFFGCCGAKKENVFMLRIFICLMVVILMCEIAAAITVAVLRPDIEKLIKKNMNETMIHYGDPKGLPTLAWDDMQSNHKCCGVGSYMDWETTPYGVNVTGVPDSCCIDEKPGCGHNIFVQIPSDSSSVPTIYSEGCYQALHDAAMSNIGAIAGGIAGLAFFQILGIWMSSCLIKSARERYEIL
CHH_9	TRINITY_DN186469_c0_g1	WLQEGKQPPLVFRCFLCLYIISTMFGKALIYSAVAAIILVLCLGLGSCAPASSSSSSSPSLLGHMASGRVVAKRSYGSSCQGFQFSKVLYNKLDKVCDECTNLYRKAYVKGDCRTDCFVNDVFEKCLKVLMLDADEFLYVRSAIADYW
sNPF_3	TRINITY_DN190425_c0_g1	STCYNPFLYAWLNDNFRKEFQQVLPCFHQTSSSSSGSERVGQWRSERTCNGNETQHELLLQSGAGGTGGGSGRSFQRQASANNTPPPEEEEDDLPTSVEAHQMATFVVEVAEQTNGDTHSQATEPLVNGQASDYV
sNPF_4	TRINITY_DN190425_c1_g1	HPHHPTPGAADGNSSSAFYDNGTSAYYESSNVLAYPITQAIFYIEYLTIFLLGIFGNCLVCYVVVRSKHMHTVTNYFITNLALADILLCVLAVPFTPLYTFIGQWVFGSVLCHLVTMAQGISVYVSSLTLMSIAIDRYFVIIYPFRPRLQITTCYLIIVSIWLFSITATLPYALYIGQVEYEYKFYCEEYWPSEFIRQVFSGCTAIMQFAVPFVIILYCYVKISVRMNKRVKAKPGCKSSKKEEVDRERKRRTNRMLIAMVTIFGTSWLPMNVVHLVGDYNATAQSWSYYNLCFFITHVIAMSSTCYNPFLYAWLNDNFRKEFQLVLPCFHQTASSSAAAARVGQWRSERTCNGNETQHELLLQSGGGGGGGGGAGGGGSGRSFQRQ
CHH_11	TRINITY_DN194024_c1_g1	MKTVRGRERSWASTGTILRAALLLGVFMGVVYAKPGRPDSMSFSDVLSLLEEQTHRGGSGNRDASVDYLRHSGSVIVSCKSRGLCNCYSKAVKRSFCCDCLNGPCFPADAQVTTPHGQVKMADLTIGDTILAGNEKGNPVWSPLVAWLDRRPDEEAQYLSISTEGGSQLTLSSSHLLFTSDENELLPRFSGEISENERLLMMSDEFRPSTATTPEHQGKKVMVTNITNITPVLKKGAYVPLTQTGTIFVNSILASCYASVTHDLAHTALAPVRWLPSWVTGGQYEGTMPYVQLLKWFAQRCLPNQYLAPKDSSVTVQPLVVEKDALFCRPYLDMVNRALHVFITSV
NPF_11	TRINITY_DN195188_c0_g1	MLEEHSEGVGGGTEIPEEEDAYDSRSFGVACKDLGSGCSYGRDDEIATQFFPIDPYGHFAFEPTFNSSNSTQYSLFNFSIQEALDIIRTTQDSGYLTESTKIVFIVCYASLIVFGMTGNLMVGWVIWRKKTMRTPRNLYIINLTVSDLSMCLVCMPMTLVSLLYKDWGMGSVICKLVPVLQGANIMVSTATVVAIAADRYATIVLVGRSSRSRLHVAASIGVIWAFSVLFTLPLYFYYIVEEVKLQHILLFSRCVDRWPSSSVKNVWIITLLLTQYGIPIIVLSFVHARIKRYLGQHMMGQCDARRAQKEIERNHKTTILLSIIAVAFAVSWLPWNIVNLLADFEYEGFKDPAYLYTVFGSCHMIAMSSACINPVLYGWLNTNLRRELLEFLPPFLFKM…
NPF_12	TRINITY_DN195336_c2_g1	HSFRDTRRNNTTSRQMRNYALTSAAVVVAVLLVSTASSARTGNAAETLQAMREADLAGILGSAEVPYPSRPNIFKSPVELRQYLDALNAYYAIAGRPRFGKRGGAMPQRSSSHDDLLDY
DH44_1	TRINITY_DN196347_c2_g1	PYMYRLQDGLPSAGLPATGLEGDVTGLENPDWMVVDPRYYLLAQFLEHPAEETPASESASNSMLPIRKIRNSATSSNSGSMMATNSNFDNNNNNSQAKRAWPHGFSRRRSSGLSLSIDASMKVLREALYLEMARKKQRQQMQRARHNQ
DH44_2	TRINITY_DN196347_c4_g1	GEISLILMVFLRAAALAWLGLLPVVWCLPLEGVRTAPHQAQQQHQPTLLEDLSPNNIPAQDFTQDEYQQLLTRQPDSAAAAALSSFDASETLPYMYRLQEGIAGAGLPATGLDGDVTRLENPDWMAVDPRSYLLAQFLEHPAEEATGSESNSMIPIRKIRNSSNTSSITNSNFENANSQAKRAWPHGFSRRRSSGLSLSIDASMKVLREALYLEMARKKQRQQMQRARHNQELLTSIGKRDVQQQLRGDGPGQDHLPGDRI
CHH_12	TRINITY_DN197603_c1_g2	ATASVFESAPSDSLAKSHLLLIYLRANEGLSFIYRRRLLSRENFCLIHQQVTMIRNSVMGPTMFLVVLFLVAAHHTTTAWSVDGLARIEKLLSSHPSSSSSSSGSPTAALRSPTLNLKKRAILDQSCKGIFDRELFKKLDRVCDDCYNLYRKPYVAIDCRESCYQNLVFRQCIQDLQLMDQLDEYANAVQVVGK
GIH_4	TRINITY_DN197826_c0_g1	MSTQKHLQGMVTRTTQRIFAQRVLVTVALVISLFLISGTSARYLDDECPGVMGNRDLYEKVVSVCDDCSNIFRMNDVGNRCRKDCFYNVDFLWCVYATERHGDVEQLNRWMSILRAGRK
NP_2	TRINITY_DN201802_c0_g2	MIFSRRVLLWANIFILIVLISEVRPAPSCSSRRPQVDISTCKYGTYVDWCRNTVCAKGPGQSCGGDWWEYGKCGEGTYCACGNCSGCSINLECWSGAFC
DH44_3	TRINITY_DN202951_c0_g1	MLSVAVPTESVSVPDQVELRNRSEGVNATWRSENATELEHDKETQDELTPESEIVTELRKTLWRRFMEQSTVLNETDNTHKVLKCFHEYVMSFMDSPYDQKTCPVKFDGVSCWPETPAGTLREIPCFDDFNGVFYDASENNATLYCYSNGTWSKKSSYKFCLKALTNNSETSESTVSTISTIFYIGNSLSLIAVTLALWIFISFQDLRCLRNTIHTNLLFTYLLHNLFWIVYASVQTLVNESVGCMFFVALNYFTLTNFMWMFVEGFYLYMLVVKTFSVEKIKLRIYTVIGWGVPVPIIICWVAIKLHLNSPNNGPELQVIGMEVTDIEGLMSRCPLMPDNTVDWIQKVPVLLVLSTNFIFLMRIMWVLITKLRSANNVETQRYRKATKALLVLIPLLG…
NP_3	TRINITY_DN205577_c1_g1	MMNFFRSIAIHVILVIMVSSLAQLVSASPLCPGSHHTQQDLSKCKYGTAVGWCGNLECAKGPGERCGGNWLEHGSCGEGMYCGCGYCAGCYIVKCAPRLFC
NPF_13	TRINITY_DN206037_c2_g1	MFPLINPEHPGPATPRLSSSDAVGASNRSAGYYSPVSNASIGSFPSSNASSSLGDSEGDYYDYDPSESFNTYYWDELVPPLIVYSLTLLLGIVGNSLIIYTIIRYNGMKSTTNVFLASLASADLLLILLCVPVKTAKVFAYSWTFGWFLCKAIHYLQNVSAICSVLTLTAMSMERYYAILFPFRSKYILTIHQAQRMTGLVWALSLLLSIPILFAQVHSRVGVRVQTYWCHRDWDNVFLWRCYETYMLVVVLIVPTIVMGFAYSAIGYKLSKVLVERSSLMGSSSAGNSSMLETHPLNSIRVSSRSRDDDRDVRQIATMLFIVVVLFLVCWSPLLITNVLWSWGILPMYDHQSFNKHLFNAVHLLAYCNSCINPIVYGFLSKNFRESFYASLCPCLRPA…
NPF_15	TRINITY_DN207265_c0_g2	GVFDDRRRPLLDAAPVQEVVLEGHVLHEVVGEEGQREDQRDQPDGRHRPGHVDSGVLVPLDADDRQVAVGGDGDDSGRRDQDVGALEDGHQLADEVAHGPVLVQEADHREGHAHQAHTHVGHRQVDDVDVPRRPQLGPMPYDEGHDQVAQNAHRDEEGVDADEGDLGGGAQVAPLVGLLQDRDDLRPAEGLVGVARVDGPHQHRFQLIGERVHFLAHHVDPAVEGHSQGLETVGFQRAQRAGAQPRVGGEGDVIHGRLWCSRIHDTSRAALR
NPF_16	TRINITY_DN209008_c0_g2	MSMHSIIHSDMIDVRNRLLFRNNSAESSQVLLPDVYSSPDEGPSMSAMDNHGIERGKRIGGLADILSTIHRRSVGMDFSEDFLLGPPDIEMPFLTNSSNVTFLGIDALDLGDVNGSMAADYNYSTEYDYDFSLDDLMYRHSFGIGTVLCLSYVLVFILGLIGNCFVIAVVFRTPRMRTVTNFFIVNLAVADVLVIVFCLPATLLSNIYYPWMLGWVMCKSVAYVQGVSVSASVNSLVAVSLDRLLAIWFPLKMQITTPRARAIIIIIWIMAITSAIPYMIYFETKVFDSEVPEVIICVEMWPNRSAERLYFLIAHLLLCYLVPLVLISCCYLMIWLKVARRTIPGDTRDAAILEMQQRSKVKVIKMLVVVVIIFMLSWLPLYAIFTRIKLGEELGESEG…
NPF_17	TRINITY_DN21918_c0_g1	HSFRDTRRNNTTSRQMRNYTLTSAAVVVAAIVLLVSTASSARTGNAAETLQAMREADLAGILGSAEVPYPSRPNIFKSPVELRQYLDALNAYYAIAGRPRFGKRGGNMRSSTHDDFLDY
NPF_18	TRINITY_DN23151_c0_g1	RLLLRTPVNRFIMNMALADFMLSCLGPVQFTISDTHQFYILGEVWCHLEGYIQILVMLVSTLSLTVISYDRMIGIVRPFHKPAKIWQYNVIIVIIWILSAALAVPFMLYRVYYIRIWKDLTETNCGENNSKMGLWWNFTLIILIWIPMAVMLISYTSILVVLKNSKWRQRLTEHPTILRIKKRVIRMMFIVVVGFIVCWVPFQGNRIFYILNTENGRLKDPTTEHIYDIFTTVSQYLLYVNPAFNPIVYGLMHHTFKRAFRITFSCFFNKKSPFVLTRGQGR
CHH_13	TRINITY_DN240544_c0_g1	MKIRTATTTSATNRIIKITPYENSMKRLSLAAPQQPRKLTMNVKTPITMTAIGAAIHIALACSSYLLKTITTYKLRATSAKPHIMHIMLNMKSPYFVHFIPALRLLIANQNQGEPQRFKDTAV
NPF_19	TRINITY_DN40235_c0_g1	PELRTARNVYIINLTVSDVSMCLVCMPFTMVSLLHKNWAMGNFICKLVPVLQCTNILVSTATIVAIAADRYLTIVCVQRNKNARVYVPWSVAAIWLVSLAFPLPLFAYYFVEDVTLKDYLLYRRCVEKWSSPIVKYAWNITLIVIQYIIPILVLSFVHGRIQNYLSSHQMSQRDARRAQREIERNRRTTILLTSIAAAFAICWLPWHVVNLLADFNYVAFFREPEYFYVVFGFCHAIAMTSACINPVLYGWLNTNLREELKQAIPKLLRKTWCPL
CHH_14	TRINITY_DN40271_c0_g1	MSSKSMIWATISLGAILILGRIRPATSRSAEGLARIERLLASSSSSSSSSSATPSLASSNLEANDHSVDKRTILDLNCKGIFDRELLKKLEQVCEDCYNIYRKPYVGVECRSKCFGNLIFRQCLDDLLMMDVVEEYVNMVQVVGK
ITP_3	TRINITY_DN54698_c0_g1	RHPPHVNPSTRNKIRQQKVNRNTGSIVSLESVYDLFEKQPDWLQQQNLPTQPQYSAGYTPLNIVAPPRNTMMLQQPVVHPFSDKLLASYQPRWQPAPTHQQSAPKEKCSTVSSTKKNHEFSEKDDRTSLGFLGVLLHHWYVSILLLFIPLGIVSYWLEWHPMVIFSLNFIAILPQAWLMGKCTEDMACYAGQVTGGILNAWFGNVVEMLLCVAALRQGELVIVRSTLIGSILSNLLLVTGCSLFFGGIKFPIQEFSAIGASTNSSLMILSVLCIGLPTMYSSLLENAEHSALKMSRAISIFLVFVYVQFMIFQTHTHSFLFEDEDDEEADMHWVTAAGILTFCTICCSLNSDYLVYSIKGTVEKMNLSKEFVGIILLPIIGNAAEHYTSVVVAIKNKMD…
PDH_11	TRINITY_DN62006_c0_g1	SLHVPDTVPDACSCLPAPLYVKMQSGFIAALVVLVAVSTMVTSAQEELKYPERQVVAELAAQILRIARGPWGSVTAGTHKRNSELINSLLGLPKVMTDAGRR
CCAP_4	TRINITY_DN63917_c0_g1	TTRVNDTIIMSSAPDVLGPAYHKQLRKGILGIMFVVALIGNTFVMGKLRQKWAKRGRMTIMSFNLTLADLLVVLITILGQLMWELLDKQWYLSNGACKLYKVASTFAITSSNYMLVAIAIDRHEAVVRPLNPFISAKNLALAAWAVSLLPSLPNFFVFFRYEHPVKGEFCVSKFYTDDLDLNFRKVYLMMVLVLVFISCQVFVLIFYLRIYFTIWRKSSYFKRGQSDSRRTNSILPKAKTKTLNMTITIVAAFYITNTPYVIQELVMAFGDVNSFNPETVALFGIISASNSCVNPFIYLFFSPKSETRSPESYRVTFSRRGNTLNGQQNDSSSTRVSLTSTHSHKTRR
PDH_12	TRINITY_DN77921_c0_g1	RPRLNSAPEASTSRPLLFTKMQTGFIAALVVLVAVSTMVTSAQEELKYPERQVVAELAAQILRIARGPWGTVAAGTHKRNSELINSLLGLPKVMTDAGRR
CCAP_5	TRINITY_DN95428_c0_g1	ETQSSCSAMSLEVAQFAANHTYSDAPKHPSQSAASEGHDHFGRANENAPILILEDAYVEANCSDYSDLASANGTCGNFTSTNVTNNTVVGGDSYYFYETEQFTVLWILFISIVVGNVAVIAALMLSKARKSRTNYFIMHLALADLSVGLISVLTDIVWKSTVSWYAGNLGCKAVRFAQVLVTYSSTYVLVALSIDRY
