# Supplementary material for: Identifying Neuropeptide and G Protein-Coupled Receptors of Juvenile Oriental River Prawn (Macrobrachium nipponense) in Response to Salinity Acclimation
Source: Front Endocrinol (Lausanne). 2020 Sep 8;11:623. doi: 10.3389/fendo.2020.00623 (PMC7506046; doi:10.3389/fendo.2020.00623)
Supplement: Supplementary Material 3 — The specific primers used for qRT-PCR. [file Table_3.XLSX]

## Sheet: Sheet1
Supplementary Material S3 the specific primers used to in qRT-PCR
Primer name	Primer name sequence (5′→3′)
Crustacean cardioactive peptide (CCAP)	F: GTTGCTAAAAGGGACATTGGTGG
	R: TTGTTGTGAGGATGCTGCTAACT
GRCP-A56	F: TTCCAGAAAGTCAGAGGCGT
	R: GCCATCACCATCTGTACCCT
neuropeptide I (NP I)	F: TGTACTCAACATGATCGTCCCC
	R: CCTTAGCGCACACTTCATTCCTA
neuropeptide II (NP II)	F: AATTCCTTCCGCTCCTTTGTCAT
	R: ACTCAAGATTTCCGCACCATCC
short neuropeptide F (sNPF)	F: TGTACGAACTGCTGTCCCAC
	R: GTAGCGGAGTCTGAGCGAAG
pigment-dispersing hormone (PDH)	F: TTGCTACGCAGTGGCCCAGGAA
	R: TGCTTCAGTCATGACCCTGGGAA
gonad inhibiting hormone (GIH)	F: GCGATAACCATGGCTGTGTTCG
	R: GATGTTCCAGCTCGTCGGTTCG
crustacean hyperglycemic hormone (CHH)	F: CTCCCCGGAAGCCTTAAAAG
	R: TTGACTAGCTTGGGACCTCTGTAGT
β-actin	F: TATGCACTTCCTCATGCCATC
	R: AGGAGGCGGCAGTGGTCAT
