# Supplementary material for: Identifying Neuropeptide and G Protein-Coupled Receptors of Juvenile Oriental River Prawn (Macrobrachium nipponense) in Response to Salinity Acclimation
Source: Front Endocrinol (Lausanne). 2020 Sep 8;11:623. doi: 10.3389/fendo.2020.00623 (PMC7506046; doi:10.3389/fendo.2020.00623)
Supplement: Supplementary Material 4 — Summary of sequencing and functional annotation of unigenes. [file Table_4.XLSX]

## Sheet: Sheet1
Supplementary Material S4 Sequencing data across the nine libraries of M. nipponense
Sample	Clean reads	Clean data	GC content (%)	Q30 ratio (%)	All unigenes
Control-1	41239244	6135915437	44.39	93.43
Control-2	39546876	5883104124	44.3	93.48
Control-3	42585150	6337852397	44.33	93.69
Low salinity-1	42230740	6296427343	43.58	95.22
Low salinity-2	45644146	6809268357	45.32	95.01
Low salinity-3	45092724	6720193211	44.15	94.58
High salinity-1	37074436	5533356487	44.62	95.29
High salinity-2	38865772	5803802166	44.08	94.88
High salinity-3	34449334	5139866896	44.88	94.77
Total number					162250
Total length					187598373
N50 length					1456
Mean length					1156
Note: Clean reads denote the number of paired-end reads obtained from the cleaned data. Clean data denote the total number of the bases in the cleaned data. Q30 ratio (%) denotes the percentage of bases of the clean data with a quality value of at least 30.
Supplementary Material S4 Summary of functional annotation of M. nipponense
Annotated databases	Unigene	≥300 bp	≥1000 bp
COG	16078	8473	7605
GO	10002	5607	4395
KEGG	27554	13088	14466
Swiss	34276	15158	19118
NR	51172	24422	26750
All	51993	24985	27008
